# Supplementary material for: QTL detection and genomic prediction for resistance to anthracnose in alfalfa (Medicago sativa)
Source: Plant Genome. 2025 Aug 6;18(3):e70085. doi: 10.1002/tpg2.70085 (PMC12326290; doi:10.1002/tpg2.70085)
Supplement: Supplementary file 2 — Supplemental Table S1: list of alfalfa accessions with their country of origin, status, registration year when available, and adjusted resistance to anthracnose, pathotype C86‐2. [file TPG2-18-e70085-s002.xlsx]

## Sheet: AnthracnoseResistance
EUCLEG ID	Accession name	ProvenanceCountry	SampleStatus	RegistrationYear	Percentage of resistant plants
EUC_MS_001	Sanditi	FRA	500	1995	18.1757
EUC_MS_002	Mezzo	FRA	500	2015	22.8024
EUC_MS_003	Dorine	FRA	500	2001	17.7947
EUC_MS_004	BANAT VS	SRB	500	2011
EUC_MS_005	Galaxie	FRA	500	2007	36.917
EUC_MS_006	MILKY MAX	FRA	500	2015	32.5528
EUC_MS_007	Etincelle	FRA	500	2014	23.7347
EUC_MS_008	SW Nexus	SWE	500	2002	13.3889
EUC_MS_009	Luzelle	FRA	500	1993	29.2768
EUC_MS_010	Timbale	FRA	500	2003	34.0528
EUC_MS_011	Luisante	FRA	500	1998	40.5034
EUC_MS_012	Holyna	CZE	500	2009	13.9023
EUC_MS_013	K-22	SRB	500	1982	37.5992
EUC_MS_014	K-28	SRB	500	1989	29.0152
EUC_MS_015	Nijagara	SRB	500	2017	23.5244
EUC_MS_016	Creno	DNK	500	2002	25.6986
EUC_MS_017	Tereza	CZE	500	2009	14.2356
EUC_MS_018	Niva	CZE	500	1995	13.7935
EUC_MS_019	Artemis	FRA	500	2010	81.4106
EUC_MS_020	Flamande	FRA	300	1950	17.7839
EUC_MS_021	Lukal	FRA	500	2013	36.3623
EUC_MS_022	Ludelis	FRA	500	2013	41.2399
EUC_MS_023	Magali	FRA	500	1971	11.9999
EUC_MS_024	Coussouls	FRA	500	1998	19.6761
EUC_MS_025	Meldor	FRA	500	1995	20.9084
EUC_MS_026	Janine	FRA	500	1974	26.4523
EUC_MS_027	Lutèce	FRA	500	1976	27.6508
EUC_MS_028	Luxor	FRA	500	1977	29.319
EUC_MS_029	Medalfa	FRA	500	1988	27.8799
EUC_MS_030	Mireille	FRA	500	1971	17.2978
EUC_MS_031	Luciole	FRA	500	1965	23.1705
EUC_MS_032	Du Puits	FRA	500	1960
EUC_MS_033	Ludigo	FRA	500	1976	9.26036
EUC_MS_034	Constans+	FRA	400		24.2636
EUC_MS_035	Constans-	FRA	400		31.7658
EUC_MS_036	Marais de Challans	FRA	300	1950	16.1887
EUC_MS_037	Marais de Luçon	FRA	300	1950	6.01003
EUC_MS_038	Poitou	FRA	300	1950	21.6289
EUC_MS_039	Poitou Mirebeau	FRA	300	1950	15.7083
EUC_MS_040	Provence	FRA	300	1950	10.2859
EUC_MS_041	Boyarville	FRA	300	1950	16.0473
EUC_MS_042	Verdor	FRA	500	2011	16.2399
EUC_MS_043	Bardine	FRA	500	2014	31.5255
EUC_MS_044	Barnard	FRA	500	2017	30.5367
EUC_MS_045	Everest	FRA	500	2008	53.9597
EUC_MS_046	Soraya	FRA	500	2012	57.7768
EUC_MS_047	Volga	FRA	500	2017	80.5717
EUC_MS_048	Alexis	FRA	500	2006	26.2428
EUC_MS_049	Alize	FRA	500	1983	24.152
EUC_MS_050	Beauvoisin	FRA	300	1950	19.5638
EUC_MS_051	Sitel	FRA	500	1980	30.7181
EUC_MS_052	Barmed	FRA	500	2002
EUC_MS_053	Ecotype lautrec	FRA	300	1950	12.5779
EUC_MS_054	Barfleur	FRA	500	2001	28.9249
EUC_MS_055	Barallix	FRA	500	2000	57.3217
EUC_MS_056	Aveyron2011	FRA	300	1950	24.8255
EUC_MS_057	Barlydia	FRA	500	1999
EUC_MS_058	Fado	FRA	500	2012	41.1939
EUC_MS_059	Concerto	FRA	500	2003	15.5831
EUC_MS_060	Fanfare	FRA	500	2015	23.5584
EUC_MS_061	Arpège	FRA	500	2004	25.0995
EUC_MS_062	Daphne	FRA	500	1996	19.2052
EUC_MS_063	Europe	FRA	500	1961	16.7767
EUC_MS_064	Gavotte	FRA	500	2012	59.634
EUC_MS_065	Neptune	FRA	500	2008	29.1861
EUC_MS_066	Salsa	FRA	500	2006	17.4357
EUC_MS_067	Sibemol	FRA	500	2015	45.8081
EUC_MS_068	Symphonie	FRA	500	1999	21.7584
EUC_MS_069	Zenith	FRA	500	2001	15.2768
EUC_MS_070	FD1 White flower	FRA	400		12.6706
EUC_MS_071	FD2 Dark flower	FRA	400		36.6035
EUC_MS_072	Harpe	FRA	500	1996	20.5065
EUC_MS_073	Diane	FRA	500	1991	13.6009
EUC_MS_074	Exquise	FRA	500	2007	22.5456
EUC_MS_075	Asmara	FRA	500	2009	29.3886
EUC_MS_076	Felicia	FRA	500	2009	41.0503
EUC_MS_077	Idylle	FRA	500	2015	15.2033
EUC_MS_078	Rachel	FRA	500	2002	26.2033
EUC_MS_079	Nectarine	FRA	500	2016	69.1228
EUC_MS_080	Riana	FRA	500	2017	56.1823
EUC_MS_081	Nutrix	FRA	500	2017	35.3248
EUC_MS_082	Milky blue	FRA	500	2017	72.2033
EUC_MS_083	Occitane	FRA	500	2016	33.5689
EUC_MS_084	Tequilla	FRA	500	2017	39.4753
EUC_MS_085	Excelle	FRA	500	2013	35.1156
EUC_MS_086	L2946	FRA	400		65.7085
EUC_MS_087	L3074	FRA	400		52.3797
EUC_MS_088	L2796	FRA	400		50.3781
EUC_MS_089	L4158	FRA	400		62.9941
EUC_MS_090	Aliso	FRA	500	2011	29.1677
EUC_MS_091	Kali	FRA	500	1997	17.5423
EUC_MS_092	Babelle	FRA	500	2010	21.2033
EUC_MS_093	Belfeuil	FRA	500	1983
EUC_MS_094	Canelle	FRA	500	1998	17.8011
EUC_MS_095	Milfeuil	FRA	500	1963	43.7358
EUC_MS_096	Prunelle	FRA	500	2006	15.87
EUC_MS_097	RGT Fidelle	FRA	500	2015	17.87
EUC_MS_098	Vermont	FRA	500	1995	11.5528
EUC_MS_099	Orca	FRA	500	1966	13.2608
EUC_MS_100	Ileana	ROU	500	2017	39.1229
EUC_MS_101	Pompilia	ROU	500	2016	41.6957
EUC_MS_102	Daniela	ROU	500	2009	36.4015
EUC_MS_103	Catinca	ROU	500	2009	33.8253
EUC_MS_104	Cezara	ROU	500	2013	40.152
EUC_MS_105	Mihaela	ROU	500	2009	27.8937
EUC_MS_106	Liliana	ROU	500	2016	47.9865
EUC_MS_107	Teodora	ROU	500	2013	28.2258
EUC_MS_108	Anna	HUN	500	1989	21.9359
EUC_MS_109	Viktoria	HUN	500	1994	41.1586
EUC_MS_110	Lilly	HUN	500	1986	30.5301
EUC_MS_111	Szarvasi Kinga	HUN	500	2006	38.2383
EUC_MS_112	Vega	HUN	500	1995	36.8092
EUC_MS_113	Jarka	CZE	500	1995
EUC_MS_114	Jitka	CZE	500	1995
EUC_MS_115	Magda	CZE	500	1986
EUC_MS_116	Morava	CZE	500	1990
EUC_MS_117	Öki-I	HUN	500	1986	25.392
EUC_MS_118	Oslava	CZE	500	2003	20.7768
EUC_MS_119	Palava	CZE	500	1967
EUC_MS_120	Vlasta	CZE	500	1995	25.4579
EUC_MS_121	Zuzana	CZE	500	1990	15.7768
EUC_MS_122	Kamila	CZE	500	2006
EUC_MS_123	Litava	CZE	500	2008	15.5689
EUC_MS_124	Vali	SVK	500	1995	17.8861
EUC_MS_125	Lucia	SVK	500	1990	27.5905
EUC_MS_126	Synliza	SVK	500		40.6647
EUC_MS_127	Vanda	SVK	500	1995	19.2033
EUC_MS_128	MS-3/31	SRB	400		49.7209
EUC_MS_129	MS-3/62	SRB	400		31.1037
EUC_MS_130	MS-3/16	SRB	400		58.7335
EUC_MS_131	Lu-323L	SRB	400		31.3298
EUC_MS_132	MS-5/9	SRB	400		37.6807
EUC_MS_133	Lu-928	SRB	400		53.0303
EUC_MS_134	K-42	SRB	400		25.8134
EUC_MS_135	MS-5/64	SRB	400		55.36
EUC_MS_136	NS Jelena	SRB	500	2014	50.2928
EUC_MS_137	Nera	SRB	500	2007	32.7296
EUC_MS_138	NS Alfa	SRB	500	2017	24.6343
EUC_MS_139	NS Mediana ZMS V	SRB	500	2002	23.0268
EUC_MS_140	PH1	SRB	400		35.1127
EUC_MS_141	PH2	SRB	400		18.5724
EUC_MS_142	F2	SRB	400		40.8033
EUC_MS_143	F3	SRB	400		40.4541
EUC_MS_144	Banat 46	SRB	400		59.3017
EUC_MS_145	HS Pecy 13/13	SRB	400		15.7195
EUC_MS_146	HS RSI 20 13/13	SRB	400		34.4098
EUC_MS_147	Pop 35/3	SRB	400		33.6829
EUC_MS_148	Pop 7 Arabita	SRB	400		32.2931
EUC_MS_149	Jelena svarc	SRB	400		52.9803
EUC_MS_150	Bulldog 805	USA	500	1997	44.9338
EUC_MS_151	Bulldog 505	USA	500	1997	46.2062
EUC_MS_152	Alfagraze	USA	500	1990	49.8773
EUC_MS_153	Amerigraze 702	USA	500	1997
EUC_MS_154	Roxana	ROU	500	2009	25.0499
EUC_MS_155	Sandra	ROU	500	2003	46.0113
EUC_MS_156	Madalina	ROU	500	2002	32.4737
EUC_MS_157	Danka	SRB	500	2005	23.8756
EUC_MS_158	Pop 25 US	SRB	400		28.5832
EUC_MS_159	Pop 27 US	SRB	400		46.8466
EUC_MS_160	Pop 30 US	SRB	400		24.8968
EUC_MS_161	Nijagara AI+	SRB	400		36.3176
EUC_MS_162	Biomass 08/09	SRB	400		24.7691
EUC_MS_163	Baghadadi	IRN	400		34.597
EUC_MS_164	HS Nera	SRB	400		30.992
EUC_MS_165	HS Nijagara	SRB	400		30.0006
EUC_MS_166	NS Medija	SRB	500	2010	38.8646
EUC_MS_167	NS Diva	SRB	500	2012	28.3796
EUC_MS_168	UASRB	SRB	400		32.6395
EUC_MS_169	Pop UA	SRB	400		12.724
EUC_MS_170	NS Gora	SRB	500	2015	36.5394
EUC_MS_171	HS Pecy 08/08	SRB	400		26.384
EUC_MS_172	Novosadanka H11	SRB	500	1988	24.2714
EUC_MS_173	Rasinka	SRB	500	1996	36.6008
EUC_MS_174	4 SYN (1)	SRB	400		23.0039
EUC_MS_175	Kasni 08/08	SRB	400		24.1886
EUC_MS_176	HS Hyliki 08/08	SRB	400		23.0098
EUC_MS_177	HS Bulldog 505	SRB	400		45.8511
EUC_MS_178	HS Bulldog 805	SRB	400		55.012
EUC_MS_179	N20 HS	SRB	400		36.0823
EUC_MS_180	N21 HS	SRB	400		39.242
EUC_MS_181	N22 HS	SRB	400		52.0848
EUC_MS_182	N23 HS	SRB	400		30.2001
EUC_MS_183	SW LU2168	SWE	400		34.7539
EUC_MS_184	SW LU2189	SWE	400		18.4955
EUC_MS_185	SW LU2190	SWE	400		13.2827
EUC_MS_186	SW LU2191	SWE	400		28.357
EUC_MS_187	SW LU2193	SWE	400		13.5746
EUC_MS_188	SW LU2195	SWE	400		17.467
EUC_MS_189	SW LU2196	SWE	400		41.2676
EUC_MS_190	SW LU2197	SWE	400		20.935
EUC_MS_191	SW LU2210	SWE	400		21.504
EUC_MS_192	SW LU2220	SWE	400		51.2021
EUC_MS_193	SW LU2227	SWE	400		25.0973
EUC_MS_194	SW LU2228	SWE	400		21.5871
EUC_MS_195	SW LU2229	SWE	400		27.6824
EUC_MS_196	Julus	SWE	500	1984	11.8343
EUC_MS_197	Lesina	SWE	500	1976	12.1477
EUC_MS_198	PR55V48	ROU	500	2011
EUC_MS_199	PR54V09	ROU	500	2011	75.1919
EUC_MS_200	Radius	POL	500	1988	17.2768
EUC_MS_201	Jenny	SWE	500	1997	14.7341
EUC_MS_202	Sverre	SWE	500	1973	17.8428
EUC_MS_203	Mega	SWE	500		6.76693
EUC_MS_204	Alfa ll	SWE	500	1977	17.0413
EUC_MS_205	Pondus	SWE	500	1995	26.2057
EUC_MS_206	Vertus	SWE	500	1970	49.3339
EUC_MS_207	Live	NOR	500	2001	14.6524
EUC_MS_208	Netun	SWE	500	1973	22.3387
EUC_MS_209	Prista 3	BGR	500	2000	29.4937
EUC_MS_210	Prista 4	BGR	500	2000	14.7768
EUC_MS_211	Prista 5	BGR	500	2015	26.8835
EUC_MS_212	Roli	BGR	500	2010
EUC_MS_213	Ulstar	POL	500	2004
EUC_MS_214	Maris Kabul	GBR	500	1971	4.72528
EUC_MS_215	Maris Phoenix	GBR	500	1973	25.5414
EUC_MS_216	Maga	ITA	500	2008	37.0163
EUC_MS_217	Giulia	ITA	500	2013	28.3148
EUC_MS_218	Blue moon	ITA	500	1999	22.6914
EUC_MS_219	Camporegio	ITA	500	2014	42.7267
EUC_MS_220	Verbena	ITA	500	2010	16.2768
EUC_MS_221	Garisenda	ITA	500	1976	19.7173
EUC_MS_222	Azzurra	ITA	500	2003	56.4727
EUC_MS_223	Robot	ITA	500	1995	16.2768
EUC_MS_224	Beatrix	ITA	500	2008	44.3926
EUC_MS_225	Classe	ITA	500	1997	40.7889
EUC_MS_226	Lodi	ITA	500	1987
EUC_MS_227	Colosseo	ITA	500	2000
EUC_MS_228	Prot1 G3	FRA	400		38.4727
EUC_MS_229	Ecotipo Perugino	ITA	300	1950	17.6339
EUC_MS_230	Friulana	ITA	300	1950	35.2538
EUC_MS_231	Romagnola	ITA	300	1950	30.4727
EUC_MS_232	Leonicena	ITA	300	1950	25.9786
EUC_MS_233	Cremonese	ITA	300	1950	21.9774
EUC_MS_234	Marchigiano	ITA	300	1950	13.9727
EUC_MS_235	Vogherese	ITA	300	1950	7.82705
EUC_MS_236	Prosementi bologna	ITA	300	1950	19.7768
EUC_MS_237	Italia Centrale	ITA	300	1950	7.8472
EUC_MS_238	Letizia	ITA	500	2000	22.5828
EUC_MS_239	Picena GR	ITA	500	2005	15.2768
EUC_MS_240	Polesana	ITA	300	1950	31.4056
EUC_MS_241	4 Cascine	ITA	500	1992	31.1496
EUC_MS_242	La Bella Campagnola	ITA	500	1980	19.4727
EUC_MS_243	Emiliana	ITA	500	2001	16.9773
EUC_MS_244	Aragon	ESP	300	1950	19.2944
EUC_MS_245	FG-CO416A3360	USA	500	2022	69.4727
EUC_MS_246	FG-CO516SN207	USA	500		40.7306
EUC_MS_247	FG-CO416C4164	USA	500	2020	80.5999
EUC_MS_248	FG-CO316ML161	USA	500		72.4727
EUC_MS_249	FG-CO516SN208	USA	500		69.3374
EUC_MS_250	FG-CO616ST231	USA	500		56.6482
EUC_MS_251	FG-CO216ML162	USA	500		82.9727
EUC_MS_252	FG-CO316A3159	USA	500	2021	72.0877
EUC_MS_253	FG-CO316ML134	USA	500	2020	65.0797
EUC_MS_254	alforex1	USA	400		77.9727
EUC_MS_255	alforex2	USA	400		65.1718
EUC_MS_256	alforex3	USA	400		71.068
EUC_MS_257	alforex4	USA	400		70.9727
EUC_MS_258	alforex5	USA	400		64.1447
EUC_MS_259	alforex6	USA	500	2019	67.6267
EUC_MS_260	alforex8	USA	500	2021	68.4727
EUC_MS_261	alforex9	USA	400		66.0441
EUC_MS_262	alforex10	USA	400		62.9561
EUC_MS_263	alforex11	USA	400		77.4727
EUC_MS_264	alforex12	USA	500	2015	56.1064
EUC_MS_265	alforex13	USA	500	2020	70.6652
EUC_MS_266	alforex14	USA	500	2019	81.9727
EUC_MS_267	alforex20	USA	500	2010	55.7994
EUC_MS_268	alforex23	USA	500	2015	55.5879
EUC_MS_269	alforex15	USA	500	2017	60.9727
EUC_MS_270	alforex18	USA	400		70.6074
EUC_MS_271	alforex19	USA	500	2016	65.9541
EUC_MS_272	alforex17	USA	500	2016	56.4727
EUC_MS_273	alforex21	USA	500	2012	54.0838
EUC_MS_274	alforex22	USA	500	2022	54.4034
EUC_MS_275	alforex16	USA	500	2020	65.9727
EUC_MS_276	alforex24	USA	500	2012	58.1221
EUC_MS_277	alforex25	USA	400		61.7295
EUC_MS_278	alforex26	USA	500	2017	66.4727
EUC_MS_279	Euver	FRA	500	1976	25.2632
EUC_MS_280	Plato	DEU	500	2002	33.7205
EUC_MS_281	Verko	DEU	500	1978	25.8948
EUC_MS_282	Fiesta	DEU	500	2003	26.0187
EUC_MS_283	Fee	DEU	500	2003	15.3063
EUC_MS_284	Shanglong	CHN	500		-2.90737
EUC_MS_285	Gannong 3	CHN	500		14.4727
EUC_MS_286	Longdong	CHN	500		5.28657
EUC_MS_287	Aohan	CHN	500		8.67374
EUC_MS_288	Xinjiang	CHN	500		31.9727
EUC_MS_289	Shawan	CHN	500		4.72097
EUC_MS_290	Bauding	CHN	500		16.8755
EUC_MS_291	Qingyang	CHN	500		16.9727
EUC_MS_292	Caoyuan2	CHN	500		11.5624
EUC_MS_293	Daye2	CHN	500		69.0584
EUC_MS_294	Gannong9	CHN	500		38.9727
EUC_MS_295	Gongnong1	CHN	500		11.0006
EUC_MS_296	Zhongmu1	CHN	500		15.9207
EUC_MS_297	Zhonglan2	CHN	500		37.4727
EUC_MS_298	Gannong3	CHN	500		17.054
EUC_MS_299	Longmu803	CHN	500		20.5596
EUC_MS_300	Gold queen	CHN	500		43.9727
EUC_MS_301	Estanzuela Crioula	URY	500	1980	42.9862
EUC_MS_302	Estanzuela Chaná	URY	500	1970	28.5696
EUC_MS_303	Pastora	ARG	500	2007	35.4727
EUC_MS_304	ProINTA Patricia	ARG	500	2001	25.3723
EUC_MS_305	Verzy	ARG	500	2001	51.1823
EUC_MS_306	ProINTA Luján	ARG	500	2003	39.9727
EUC_MS_307	Taba	ARG	500	2004	43.1167
EUC_MS_308	Magna 790	ARG	500	2017	47.9267
EUC_MS_309	Bar Pal 145	ARG	500		23.9727
EUC_MS_310	Magna 601	ARG	500	1999	58.5483
EUC_MS_311	Pulmarí PV INTA	ARG	500	2012	49.6491
EUC_MS_312	ACA 605	ARG	500	2006	45.9727
EUC_MS_313	Mara	ARG	500	2007	56.5415
EUC_MS_314	Opal	FRA	500	1993	37.7924
EUC_MS_315	Coral	FRA	500	1993	40.9727
EUC_MS_316	Koalf 3/96	HUN	500		28.3166
EUC_MS_317	Esterel	FRA	500	1990	15.3926
EUC_MS_318	Marina	FRA	500	1990	17.7768
EUC_MS_319	Midi	FRA	500	1987	15.2768
EUC_MS_320	Recor	FRA	500	1990	16.5376
EUC_MS_321	Lifeuil	FRA	500	1982	8.75059
EUC_MS_322	AC Blue Jay	CAN	500	1995	17.7627
EUC_MS_323	Koalf 2/96	HUN	500		28.6326
EUC_MS_324	Archer	USA	500	1993	37.0101
EUC_MS_325	Mediterranea	ESP	300	1950	23.9727
EUC_MS_326	Natsuwakaba	JPN	500	1973	38.2023
EUC_MS_327	Crioula	BRA	500		41.4772
EUC_MS_328	Ruro	FRA	500		13.9633
EUC_MS_329	Cinna	FRA	500	1984	19.9727
EUC_MS_330	Rival	FRA	500	1988	25.1018
EUC_MS_331	Capri	FRA	500	1992	22.3319
EUC_MS_332	Kara	FRA	500	1979	21.871
EUC_MS_333	Bella	FRA	500	1990	17.2768
EUC_MS_334	Concorde	FRA	500	1987
EUC_MS_335	Gemini	FRA	500	1967	13.4727
EUC_MS_336	Pecy	FRA	500	1988
EUC_MS_337	Tango	FRA	500	1991	16.1484
EUC_MS_338	5246	USA	500	1995
EUC_MS_339	Daisy	FRA	500	1990	21.2409
EUC_MS_340	Aubigny	FRA	500	1999	19.7768
EUC_MS_341	Marshal	FRA	500	1997	70.003
EUC_MS_342	Resis	DNK	500	1977
EUC_MS_343	Fundulea652	ROU	500		6.7096
EUC_MS_344	Adonis	ROU	500		21.0222
EUC_MS_345	Tula	POL	500	1982	44.4727
EUC_MS_346	Franken Neu	DEU	500	1981	18.611
EUC_MS_347	Fauna	DEU	500	1993	16.8686
EUC_MS_348	Filla	DEU	500	2001	19.009
EUC_MS_349	Fraver	DEU	500	2001	24.2768
EUC_MS_350	Körös 1	HUN	500	1993	21.0088
EUC_MS_351	Uj Marathon	HUN	500		13.6037
EUC_MS_352	Irisz	HUN	500	1995	29.9727
EUC_MS_353	Vela	POL	500	1992	13.3886
EUC_MS_354	Kayserie	TUR	300	1950	10.8922
EUC_MS_355	Chaironia	GRC	500	1999	16.5523
EUC_MS_356	Yliki	GRC	500		18.4727
EUC_MS_357	Polder	FRA	500	1972	-3.93152
EUC_MS_358	Verneuil	FRA	500	1968	21.7451
EUC_MS_359	Derby	FRA	500	1981
EUC_MS_360	Janu	FRA	500	1990	33.9727
EUC_MS_361	Alpha	FRA	500	2003	15.0021
EUC_MS_362	Andela	FRA	500	2003	29.7768
EUC_MS_363	Alegro	FRA	500	1984	11.1015
EUC_MS_364	Livia	FRA	500	1984	32.5257
EUC_MS_365	Segala	FRA	500	1997
EUC_MS_366	La Torre	ITA	500	1994	14.7768
EUC_MS_367	POC591	POL	400		13.4727
EUC_MS_368	Medoc	FRA	500	2013	58.6318
EUC_MS_369	Tampico	USA	500	2013	77.3781
EUC_MS_370	Mercedes	FRA	500	1994	16.4255
EUC_MS_371	Erecta	HUN	500		16.0707
EUC_MS_372	Szapko	HUN	500	1984	38.9727
EUC_MS_373	Topaz	ROU	500	1989	20.259
EUC_MS_374	Sigma	ROU	500	1995	23.0896
EUC_MS_375	Kometa	POL	500	1983	14.8072
EUC_MS_376	Magnat	ROU	500	1996	32.9865
EUC_MS_377	Selena	ROU	500	2008	18.8307
EUC_MS_378	Viking	ROU	500	1993	32.4727
EUC_MS_379	Fleetwood	DEU	500	2012	25.87
EUC_MS_380	Catera	DEU	500	2012	14.5367
EUC_MS_381	Planet	DEU	500	2000	25.1061
EUC_MS_382	Oro	FRA	500	1987	14.7768
EUC_MS_383	Ranger	USA	500	1940	17.7049
EUC_MS_384	Galilée	ISR	500		21.8164
EUC_MS_385	Fina	DEU	500		34.4727
EUC_MS_386	Prot2	FRA	400		34.963
EUC_MS_387	Miechowska	POL	500		24.6167
EUC_MS_388	Maremmana	ITA	500	1970	32.4727
EUC_MS_389	Plauresa	DEU	500	1984	39.6386
EUC_MS_390	Triumph		500		26.7197
EUC_MS_391	Alfarez	HUN	500	1986	37.4727
EUC_MS_392	Ampurdan	ESP	500	1975	12.8281
EUC_MS_393	Wehroawerhildebr	DEU	500		5.92291
EUC_MS_394	Eynsford	GBR	500		5.97272
EUC_MS_395	Etoile du Nord	FRA	500	1965	13.0729
EUC_MS_396	Williamsburg	USA	500		12.5996
EUC_MS_397	Talent	USA	500	1972	18.4727
EUC_MS_398	Jersey	FRA	500	1991	16.0721
EUC_MS_399	Emeral	FRA	500	1992	67.9269
EUC_MS_400	Miral	FRA	500	1992	23.1293
EUC_MS_729	L3089	FRA	400		48.6376
EUC_MS_730	L0442	FRA	400		55.9078
EUC_MS_731	L6025	FRA	400		63.5384
EUC_MS_732	L1777	FRA	400		57.2033
EUC_MS_733	L8285	FRA	400		30.1831
EUC_MS_1017	Ambra	ITA	500	1995	80.4475
EUC_MS_1037	Comète	FRA	500	1996	29.3912
EUC_MS_1229	L4315	FRA	400		58.3046
EUC_MS_1234	L5574	FRA	400		55.0119
EUC_MS_1235	L7744	FRA	400		69.6581
EUC_MS_1236	L5507	FRA	400		56.0917
EUC_MS_2107	L0287	FRA	400		61.065
EUC_MS_2126	L3075	FRA	400		52.2122
EUC_MS_2128	Exagone	FRA	400	2021	71.557
EUC_MS_2130	L3078	FRA	400		51.323
EUC_MS_2133	L4348	FRA	400		80.4556
EUC_MS_2219	Aurora	AUS	500		21.0455
